# Supplementary material for: Interoception in individuals with autism spectrum disorder: a systematic literature review and meta-analysis
Source: Front Psychiatry. 2025 Aug 20;16:1573263. doi: 10.3389/fpsyt.2025.1573263 (PMC12406136; doi:10.3389/fpsyt.2025.1573263)
Supplement: Supplementary file 1 [file SupplementaryFile1.zip]

Archive with 6 entries (6 files):
- Calculations.R
- Data Sheet 2.pdf
- Data Sheet 3.CSV
- systematic_MeSH_term_analysis.xlsx
- documentation_systematic_literature_search.xlsx
- Data Sheet 1.pdf
