# Supplementary material for: Interoception in individuals with autism spectrum disorder: a systematic literature review and meta-analysis
Source: Front Psychiatry. 2025 Aug 20;16:1573263. doi: 10.3389/fpsyt.2025.1573263 (PMC12406136; doi:10.3389/fpsyt.2025.1573263)
Supplement: Supplementary file 1 [file SupplementaryFile1.zip › Calculations.R]

## R-Environment
# random effects model meta analysis
# potential publication bias: funnel plot
# eggers regression asymetry test
# Meta Analysis
# https://www.metafor-project.org/doku.php/tips:rma.uni_vs_rma.mv
# metafor version 2.4-0
library(Matrix)
library(metafor, warn.conflicts = FALSE)
# read data
library(data.table, warn.conflicts = FALSE)
library(dplyr, warn.conflicts = FALSE)

adultdata <- fread("adult-data.csv")
glimpse(adultdata)

### calculate log risk ratios and corresponding sampling variances
#aq
dataq <- escalc(measure="SMD", m1i=aqm, sd1i=aqsd, n1i=nasd,
                              m2i=aqhcm, sd2i=aqhcsd, n2i=nhc, data=adultdata)
# Schandri
datschandri <- escalc(measure="SMD", m1i=scham, sd1i=schasd, n1i=nasd,
                              m2i=schahcm, sd2i=schahcsd, n2i=nhc, data=adultdata)
dattas <- escalc(measure="SMD", m1i=tas20m, sd1i=tas20sd, n1i=nasd,
                              m2i=tas20hcm, sd2i=tas20hcsd, n2i=nhc, data=adultdata)
# fixed effects
#AQ
resaq <- rma(yi, vi, method="FE", data=dataq, slab=slab)
resaq

#Schandri unmoderated
resschandri <- rma(yi, vi, method="FE", data=datschandri, slab=slab)
resschandri
#Schandri with mod aq
resschandrimodaq <- rma(yi, vi, mods=aqm, method="FE", data=datschandri, slab=slab)
resschandrimodaq
#Schandri with mod tas20m
resschandrimodtas <- rma(yi, vi, mods=tas20m, method="FE", data=datschandri, slab=slab)
resschandrimodtas

#Schandri moderated through both
resschandrimodaqmtas <- rma(yi, vi, mods=cbind(aqm, tas20m), method="FE", data=datschandri, slab=slab)
resschandrimodaqmtas

plot(resschandri, qqplot=TRUE)
#tas20
restas <- rma(yi, vi, method="FE", data=dattas, slab=slab)
restas

# predictors/covariates/moderators can be included in the model via the mods argument
# rma(yi, vi, mods = ~ ablat + year, method="FE", data=dattas)


### draw a standard funnel plot https://wviechtb.github.io/metafor/reference/funnel.html

png(file="./Plots/funnelplot_aq.png",
width=2560, height=1920)
plot(resaq, qqplot=TRUE)
dev.off()

# save plot as picture
png(file="./Plots/funnelplot_schandri.png",
width=2560, height=1920)
plot(resschandri)
dev.off()
# save plot as picture
png(file="./Plots/funnelplot_schandri_qq.png",
width=2560, height=1920)
plot(resschandri, qqplot=TRUE)
dev.off()
# save plot as picture
png(file="./Plots/funnelplot_schandrimodaq.png",
width=2560, height=1920)
plot(resschandrimodaq)
dev.off()
# save plot as picture
png(file="./Plots/funnelplot_schandrimodaq_qq.png",
width=2560, height=1920)
plot(resschandrimodaq, qqplot=TRUE)
dev.off()
# save plot as picture
png(file="./Plots/funnelplot_schandrimodtas20.png",
width=2560, height=1920)
plot(resschandrimodaq)
dev.off()
# save plot as picture
png(file="./Plots/funnelplot_schandrimodtas20_qq.png",
width=2560, height=1920)
plot(resschandrimodtas, qqplot=TRUE)
dev.off()
# save plot as picture
png(file="./Plots/funnelplot_schandrimodaqtas20.png",
width=2560, height=1920)
plot(resschandrimodaqmtas)
dev.off()
# save plot as picture
png(file="./Plots/funnelplot_schandrimodaqtas20_qq.png",
width=2560, height=1920)
plot(resschandrimodaqmtas, qqplot=TRUE)
dev.off()
# write.csv(resschandrimodaqmtas, "resschandrimitmod.csv")

png(file="./Plots/funnelplot_tas20.png",
width=2560, height=1920)
plot(restas)

# funnel(restas)
dev.off()


######################## random effect models
# method="REML" = restricted maximum-likelihood estimator

# random effects
#AQ
randresaq <- rma(yi, vi, method="REML", data=dataq, slab=slab)
randresaq

#Schandri unmoderated
randresschandri <- rma(yi, vi, method="REML", data=datschandri, slab=slab)
randresschandri
# summary(randresschandri)
#Schandri with mod aq
randresschandrimodaq <- rma(yi, vi, mods=aqm, method="REML", data=datschandri, slab=slab)
randresschandrimodaq
#Schandri with mod tas20m
randresschandrimodtas <- rma(yi, vi, mods=tas20m, method="REML", data=datschandri, slab=slab)
randresschandrimodtas

#Schandri moderation through both
randresschandrimodaqmtas <- rma(yi, vi, mods=cbind(aqm, tas20m), method="REML", data=datschandri, slab=slab)
randresschandrimodaqmtas

plot(randresschandri, qqplot=TRUE)
#tas20
randrestas <- rma(yi, vi, method="REML", data=dattas, slab=slab)
randrestas

# predictors/covariates/moderators can be included in the model via the mods argument
# rma(yi, vi, mods = ~ ablat + year, method="FE", data=dattas)


### draw a standard funnel plot https://wviechtb.github.io/metafor/reference/funnel.html

png(file="./Plots/randrandresschandri_baujat.png",
width=800, height=600)
bau <- baujat(randresschandri, symbol="slab")
dev.off()
# save plot as picture
png(file="./Plots/randfunnelplot_schandri.png",
    width=2560, height=1920)
plot(randresschandri)
dev.off()

# Funnel Plot for Schandri
funnel(resschandri,
       cex = 3,
       cex.axis = 2.4,
       cex.lab = 3,
       cex.main = 3,
       level = c(90, 95, 99),
       slab = datschandri$slab,
       xlab = "Standardized Mean Difference (SMD)",
       main = "Funnel Plot: Schandri Meta-Analysis",
       psize = 1.2,
       addfit = TRUE,
       showweights = TRUE)


# save plot as picture
png(file="./Plots/randfunnelplot_schandri.png",
width=2560, height=1920)
plot(randresschandri)
dev.off()
# save plot as picture
png(file="./Plots/randfunnelplot_schandri_qq.png",
width=2560, height=1920)
plot(randresschandri, qqplot=TRUE)
dev.off()
# save plot as picture
png(file="./Plots/randfunnelplot_schandrimodaq.png",
width=2560, height=1920)
plot(randresschandrimodaq)
dev.off()
# save plot as picture
png(file="./Plots/randfunnelplot_schandrimodaq_qq.png",
width=2560, height=1920)
plot(randresschandrimodaq, qqplot=TRUE)
dev.off()
# save plot as picture
png(file="./Plots/randfunnelplot_schandrimodtas20.png",
width=2560, height=1920)
plot(randresschandrimodaq)
dev.off()
# save plot as picture
png(file="./Plots/randfunnelplot_schandrimodtas20_qq.png",
width=2560, height=1920)
plot(randresschandrimodtas, qqplot=TRUE)
dev.off()
# save plot as picture
png(file="./Plots/randfunnelplot_schandrimodaqtas20.png",
width=2560, height=1920)
plot(randresschandrimodaqmtas)
dev.off()
# save plot as picture
png(file="./Plots/randfunnelplot_schandrimodaqtas20_qq.png",
width=2560, height=1920)
plot(randresschandrimodaqmtas, qqplot=TRUE)
dev.off()
# write.csv(resschandrimodaqmtas, "resschandrimitmod.csv")

png(file="./Plots/randfunnelplot_tas20.png",
width=2560, height=1920)
plot(randrestas)

# funnel(restas)
dev.off()
