# Supplementary material for: Interoception in individuals with autism spectrum disorder: a systematic literature review and meta-analysis
Source: Front Psychiatry. 2025 Aug 20;16:1573263. doi: 10.3389/fpsyt.2025.1573263 (PMC12406136; doi:10.3389/fpsyt.2025.1573263)
Supplement: Supplementary file 1 [file SupplementaryFile1.zip › Data Sheet 3.CSV]

ID	nasd	nhc	aqm	aqsd	aqhcm	aqhcsd	aqti	aqdf	tas20m	tas20sd	tas20hcm	tas20hcsd	tas20ti	tas20df	scham	schasd	schahcm	schahcsd	schati	schadf	adosm	adossd	vctti	vctdf	vctm	vctsd	vcthcm	vcthcsd	slab
12	26	26	31.1	9.3	16.7	6.4	6.5	50	59.5	15.9	46.2	11.1	3.51	50	0.63	0.19	0.74	0.15	2.1	42.8	15.7	4.2	NA	NA	NA	NA	NA	NA	Mul et al., 2018
21	20	20	35.45	7.47	20.8	8.94	NA	NA	58.11	13	55.37	18.33	NA	NA	0.6554	0.2585	0.7099	0.204	0.74	38	9.5	2.44	NA	NA	NA	NA	NA	NA	Shah et al., 2016a
17	19	19	35.26	7.4	19.32	8.37	NA	NA	58.11	13	55.37	18.33	NA	NA	NA	NA	0.6912	0.1978	0.79	36	9.16	2.12	NA	NA	NA	NA	NA	NA	Shah et al., 2016b
8	20	20	35.05	6.2	14.65	5.7	-10.825	38	NA	NA	NA	NA	NA	NA	NA	NA	NA	NA	NA	NA	NA	NA	NA	NA	NA	NA	NA	NA	Mulcahy et al., 2019
11	19	19	NA	NA	NA	NA	NA	NA	NA	NA	NA	NA	NA	NA	NA	NA	NA	NA	NA	NA	NA	NA	2.94	69	0.946	0.056	0.973	0.027	Mash et al., 2017
3	21	21	33	8.2	14.95	5.49	8.38	NA	61.52	11.75	44.33	9.91	5.13	NA	0.58	0.32	0.56	0.3	0.18	40	9.29	4.8	NA	NA	NA	NA	NA	NA	Nicholson et al., 2019
9	46	54	NA	NA	NA	NA	NA	NA	NA	NA	NA	NA	NA	NA	0.715	0.2659	0.7571	0.2009	-0.936	51.54	NA	NA	-0.329	43.8	92.61	0.1647	93.6	0.139	Failla et al., 2020
1	20	20	34.82	9.89	13.35	5.8	-8.78	37	NA	NA	NA	NA	NA	NA	NA	NA	NA	NA	3.51	38	NA	NA	NA	NA	NA	NA	NA	NA	Garfinkel et al., 2016
2	46	48	32.56	7.79	16.91	5.64	10.99	79.99	59.33	14.17	44.88	9.79	5.77	79.65	0.57	0.27	0.61	0.32	0.63	92	9.4	4.16	NA	NA	NA	NA	NA	NA	Nicholson et al., 2018
16	23	31	NA	NA	NA	NA	NA	NA	NA	NA	NA	NA	NA	NA	0.68	0.02	NA	NA	NA	NA	NA	NA	NA	NA	NA	NA	NA	NA	Noel et al., 2018
29	25	26	33.5	5.54	15.7	6.54	5.35	1.49	NA	NA	NA	NA	NA	NA	NA	NA	NA	NA	NA	NA	NA	NA	NA	NA	NA	NA	NA	NA	Trimmer et al., 2017
24	13	13	37.1	6.4	16.9	6	NA	NA	NA	NA	NA	NA	NA	NA	NA	NA	NA	NA	NA	NA	9.6	3.6	NA	NA	NA	NA	NA	NA	Gaigg et al., 2018
6	22	29	33.3	7.3	14.5	5.8	NA	NA	61.6	11.4	43.9	12.9	NA	NA	NA	NA	NA	NA	NA	NA	NA	NA	NA	NA	NA	NA	NA	NA	Mul et al., 2019
26	17	16	NA	NA	NA	NA	NA	NA	NA	NA	NA	NA	NA	NA	NA	NA	NA	NA	NA	NA	NA	NA	NA	NA	NA	NA	NA	NA	Gu et al., 2015
28	18	18	NA	NA	NA	NA	NA	NA	57.2	11.8	50.3	14.5	NA	NA	NA	NA	NA	NA	NA	NA	8.6	3.7	NA	NA	NA	NA	NA	NA	Bird et al., 2010
27	17	18	NA	NA	NA	NA	NA	NA	NA	NA	NA	NA	NA	NA	NA	NA	NA	NA	NA	NA	NA	NA	NA	NA	NA	NA	NA	NA	Gu et al., 2018
30	16	16	NA	NA	NA	NA	NA	NA	57.3	12.7	49.1	12.4	NA	NA	NA	NA	NA	NA	NA	NA	8.7	4.8	NA	NA	NA	NA	NA	NA	Bernhardt et al., 2014
20	74	228	NA	NA	NA	NA	NA	NA	10.43	4.65	14.42	3.62	6.743	103	NA	NA	NA	NA	NA	NA	NA	NA	NA	NA	NA	NA	NA	NA	Fiene & Brownlow, 2015
