# Supplementary material for: Interoception in individuals with autism spectrum disorder: a systematic literature review and meta-analysis
Source: Front Psychiatry. 2025 Aug 20;16:1573263. doi: 10.3389/fpsyt.2025.1573263 (PMC12406136; doi:10.3389/fpsyt.2025.1573263)
Supplement: Supplementary file 1 [file SupplementaryFile1.zip › systematic_MeSH_term_analysis.xlsx]

## Sheet: MeSH Analysis
PMID	26358127	26724504	30102067	31127487	32353400	32153442	30943757	31705421	31163190	32133784	29300843	29152038	29644587	32115711	29742462	33364926	29030901	27253723	25498876	29748924
Title	Rubber hand presentation modulates visuotactile interference ef...	Discrepancies between dimensions of interoception in autism: Im...	Interoceptive impairments do not lie at the heart of autism or ...	Interoception is Impaired in Children, But Not Adults, with Aut...	Autistic traits moderate relations between cardiac autonomic ac...	Interoception in Anorexia Nervosa: Exploring Associations With ...	Altered bodily self-consciousness and peripersonal space in aut...	Dissociation in How Core Autism Features Relate to Interoceptiv...	Interoceptive awareness mitigates deficits in emotional prosody...	Neural Correlates of Cardiac Interoceptive Focus Across Develop...	Reduced Local and Increased Long-Range Functional Connectivity ...	Associations Between Interoceptive Cognition and Age in Autism ...	The Feeling of Me Feeling for You: Interoception, Alexithymia a...	Exploring the cognitive, emotional and sensory correlates of so...	The link between interoceptive processing and anxiety in childr...	Shared Characteristics of Intrinsic Connectivity Networks Under...	Disrupted integration of exteroceptive and interoceptive signal...	Alexithymia, not autism, is associated with impaired interocept...	Interoceptive ability and body awareness in autism spectrum dis...	The Interoception Sensory Questionnaire (ISQ): A Scale to Measu...
Author Year	Wada M (2016)	Garfinkel SN (2016)	Nicholson TM (2018)	Nicholson T (2019)	Soker-Elimaliah S (2020)	Kinnaird E (2020)	Mul CL (2019)	Palser ER (2020)	Mulcahy JS (2019)	Failla MD (2020)	Tomasi D (2019)	Mash LE (2017)	Mul CL (2018)	Pickard H (2020)	Palser ER (2018)	Stoica T (2020)	Noel JP (2018)	Shah P (2016)	Schauder KB (2015)	Fiene L (2018)
MeSH Headings	Adult Attention / physiology*	Adult Affective Symptoms / physiopathology Affective Symptoms / psychology* Anxiety / psychology* Arousal Autistic Disorder / physiopathology Autistic Disorder / psychology*	Adolescent Adult Affective Symptoms / complications Affective Symptoms / physiopathology Affective Symptoms / psychology* Autism Spectrum Disorder / complications Autism Spectrum Disorder / physiopathology Autism Spectrum Disorder / psychology*	Adult Age Factors* Autism Spectrum Disorder / psychology*			Adolescent Adult Affective Symptoms Autism Spectrum Disorder / physiopathology* Autism Spectrum Disorder / psychology	Adolescent Anxiety / physiopathology Anxiety / psychology Attention / physiology Autism Spectrum Disorder / physiopathology* Autism Spectrum Disorder / psychology* Awareness / physiology*	Adult Autism Spectrum Disorder / psychology* Awareness	Adolescent Adult Autism Spectrum Disorder / physiopathology* Autism Spectrum Disorder / psychology*	Adolescent Adult Autism Spectrum Disorder / diagnostic imaging* Autism Spectrum Disorder / physiopathology		Adolescent Adult Affective Symptoms / diagnosis Affective Symptoms / epidemiology Affective Symptoms / psychology* Autistic Disorder / diagnosis Autistic Disorder / epidemiology Autistic Disorder / psychology* Awareness / physiology		Adolescent Aging / psychology Anxiety / complications Anxiety / psychology* Autism Spectrum Disorder / complications Autism Spectrum Disorder / psychology* Awareness		Adolescent Adult Autism Spectrum Disorder / complications* Autism Spectrum Disorder / physiopathology*	Adult Affective Symptoms / psychology* Aged Autism Spectrum Disorder / psychology Autistic Disorder / psychology	Adolescent Attention* Awareness*	Adult Attention / physiology Autistic Disorder / diagnosis* Autistic Disorder / physiopathology Autistic Disorder / psychology*
				Bayes Theorem			Body Image*			Brain / physiopathology									Body Image / psychology*
		Case-Control Studies		Child				Child Cognition / physiology	Comprehension	Child Cues	Cerebral Cortex / diagnostic imaging* Cerebral Cortex / physiology Child				Child Cognition		Cues		Child Child Development Disorders, Pervasive / psychology* Cues
															Discrimination, Psychological
		Emotions / physiology*					Empathy		Emotions / physiology* Empathy	Emotions			Emotions / physiology* Empathy / physiology*					Emotions / physiology*
	Female	Female	Female	Female			Female	Female	Female	Female	Female		Female		Female		Female	Female	Female	Female
	Hand / physiology* Humans	Heart Rate Humans	Heart Rate Humans	Humans			Humans	Heart Rate / physiology* Humans	Humans	Heart Rate Humans	Humans		Humans		Heart Rate Humans		Humans	Humans	Heart Rate Humans	Humans
	Illusions / physiology*	Interoception / physiology*	Interoception*	Interoception*			Illusions Interoception	Interoception / physiology*	Interoception / physiology*	Interoception*			Interoception / physiology*		Interoception / physiology*		Interoception / physiology*	Interoception / physiology*	Illusions / psychology	Interoception / physiology*
								Judgment / physiology									Judgment
	Male	Male	Male Middle Aged	Male			Male Middle Aged	Male	Male Metacognition	Male Middle Aged	Magnetic Resonance Imaging / methods Male		Male		Male		Male	Male Middle Aged	Male	Male Middle Aged
											Nerve Net / diagnostic imaging* Nerve Net / physiology
	Psychomotor Performance / physiology*						Personal Space*								Predictive Value of Tests Psychomotor Performance		Perceptual Disorders / complications* Perceptual Disorders / physiopathology* Physical Stimulation / methods
		Self Report Sensation					Severity of Illness Index		Speech Perception	Social Behavior*								Sensation / physiology	Self Concept*	Sensation Disorders / diagnosis* Sensation Disorders / physiopathology Sensation Disorders / psychology* Surveys and Questionnaires*
	Touch Perception / physiology*										Thalamus / diagnostic imaging* Thalamus / physiology
	Visual Perception / physiology*																		Visual Perception*
	Young Adult		Young Adult				Young Adult	Young Adult	Young Adult	Young Adult	Young Adult		Young Adult				Young Adult	Young Adult		Young Adult
Author Assigned Keywords	Cross-modal dynamic captures Human Psychophysics Tactile temporal order judgment Visuotactile interference	Alexithymia Anxiety Asperger syndrome Emotion Interoceptive		Autism spectrum disorder Developmental disorders Interoception Interoceptive accuracy	Alexithymia Autistic traits Emotion recognition Heart rate Interoceptive accuracy RSA	alexithymia anorexia nervosa autism eating disorders interoception	autism spectrum disorders bodily self-consciousness full body illusion multisensory integration peripersonal space	Affect Autism Interoception Social Cognition	Autism Autonomic Emotion Empathy Interoception Metacognition	autism development fMRI insula interoception		autism development intelligence interoception	Alexithymia Autism Empathy Interoception	Autism adolescence cognition emotion social anxiety	Anxiety Autism spectrum disorders Developmental disorders Interoception	ICA connectivity empathy fMRI interoception resting-state rsBOLD	autism binding interoception multisensory temporal visual	Alexithymia Autism Body awareness Interoception Interoceptive awareness	Attention Autism Body awareness Heartbeat detection Interoception Sensory processing	Alexisomia Asperger’s syndrome Autism Hunger Interoception Pain Sensory perception Temperature Thirst
