# Supplementary material for: Interoception in individuals with autism spectrum disorder: a systematic literature review and meta-analysis
Source: Front Psychiatry. 2025 Aug 20;16:1573263. doi: 10.3389/fpsyt.2025.1573263 (PMC12406136; doi:10.3389/fpsyt.2025.1573263)
Supplement: Supplementary file 1 [file SupplementaryFile1.zip › documentation_systematic_literature_search.xlsx]

## Sheet: Info und Lizenz
Excel-Vorlage Systematische Literaturrecherche
Dr. Stefanus Schweizer (Universitätsbibliothek Mainz, Bereichsbibliothek Universitätsmedizin)
Version 3. April 2021.
Lizenz: http://creativecommons.org/licenses/by-nc-sa/3.0/
Diese Excel-Vorlage basiert auf:
The "Excel Workbook to Track Systematic Review Search Results" by Helena VonVille is licensed under a Creative Commons Attribution-NonCommercial-ShareAlike 3.0 Unported License.
Download als XLSX, ZIP sowie Praxisleitfaden Systematische Literaturrecherche unter:
https://seafile.rlp.net/d/b87dc2b6b57a486a874d/
Angaben zu den Datenbanken nach:
https://refhunter.eu/
Dokumentation Änderungen:
Version 3: Reiter CINAHL und PsycInfo_EBSCO ergänzt, Überarbeitung der Felder zu den Limitierungen
Version 2: Reiter PubMed_Medline an neus Download-Format von PubMed angepasst

## Sheet: Übersicht
Datenquelle				Limitierungen bei der Suche				Treffer
Datenbank	Anbieter	Datum der Suche	Database Update	Publikations- zeitraum	Studienfilter	Sonstiges1	Sonstiges 2	Treffer
MEDLINE via PubMed	U.S. National Institutes of Health's National Library of Medicine (NIH/NLM)	21.06.2021	tägliches Update	-	-	-	-	71
Cochrane Central Register of Controlled Trials	Cochrane/John Wiley & Sons	Cochrane Central Register of Controlled Trials	Cochrane/John Wiley & Sons	-	-	-	-	6
Web of Science Core Collection	Clarivate Analytics	21.06.2021	Täglich (Montag bis Freitag)	-	-	-	-	136
CINAHL	EBSCO Information Services	-	wöchentlich	-	-	-	-	0
PsycInfo via EBSCO	EBSCO Information Services	21.06.2021	-	-	-	-	-	63
Datenbank 1	Anbieter 1	-	-	-	-	-	-	0
Datenbank 2	Anbieter 2	-	-	-	-	-	-	0
								TOTAL Treffer
							Totals	276

## Sheet: PubMed_Medline
Datenquelle	Datenbank	MEDLINE via PubMed
	Anbieter	U.S. National Institutes of Health's National Library of Medicine (NIH/NLM)
	Datum der Suche	21.06.2021
	Database Update	tägliches Update
Limitierungen bei der Suche	Publikationszeitraum
	Studienfilter
	Sonstiges 1
	Sonstiges 2
Treffer	Anzahl Treffer	71
Suchstrategie	Genaue Suchstrategie hierher kopieren (Felderbezeichnung nach Originaldatenbank)
	Search number	Query	Results
	13	("pervasive developmental disorder*"[Title/Abstract] OR "kanner*"[Title/Abstract] OR "autism*"[Title/Abstract] OR "autist*"[Title/Abstract] OR "asperger*"[Title/Abstract] OR "ASD"[Title/Abstract] OR "Autistic Disorder"[MeSH Terms]) AND ("alliesthesia*"[Title/Abstract] OR "interocept*"[Title/Abstract] OR "Interoception"[MeSH Terms])	71
	12	"pervasive developmental disorder*"[Title/Abstract] OR "kanner*"[Title/Abstract] OR "autism*"[Title/Abstract] OR "autist*"[Title/Abstract] OR "asperger*"[Title/Abstract] OR "ASD"[Title/Abstract] OR "Autistic Disorder"[MeSH Terms]	65.707
	11	"pervasive developmental disorder*"[Title/Abstract]	2.067
	10	"kanner*"[Title/Abstract]	231
	9	"autism*"[Title/Abstract]	49.891
	8	"autist*"[Title/Abstract]	13.349
	7	"asperger*"[Title/Abstract]	2.286
	6	"ASD"[Title/Abstract]	27.275
	5	"child development disorders, pervasive"[MeSH Terms]	38.427
	4	"alliesthesia*"[Title/Abstract] OR "interocept*"[Title/Abstract] OR "Interoception"[MeSH Terms]	3.451
	3	"alliesthesia*"[Title/Abstract]	68
	2	"interocept*"[Title/Abstract]	3.347
	1	"Interoception"[MeSH Terms]	502

## Sheet: Cochrane
Datenquelle	Datenbank	Cochrane Central Register of Controlled Trials
	Anbieter	Cochrane/John Wiley & Sons
	Datum der Suche	21.06.2021
	Database Update	Issue 6 of 12, June 2021	HINWEIS: Datum und Issue angeben
Limitierungen bei der Suche	Publikationszeitraum
	Studienfilter
	Sonstiges 1
	Sonstiges 2
Treffer	Anzahl Treffer	6
Suchstrategie	Genaue Suchstrategie hierher kopieren (Felderbezeichnung nach Originaldatenbank)
	ID	Search	Hits
	#1	MeSH descriptor: [Interoception] explode all trees	28
	#2	(alliesthesia*):ti,ab,kw OR (interocept*):ti,ab,kw	403
	#3	#1 OR #2	403
	#4	MeSH descriptor: [Child Development Disorders, Pervasive] explode all trees	1741
	#5	(ASD):ti,ab,kw OR (asperger*):ti,ab,kw OR (autist*):ti,ab,kw OR (autism*):ti,ab,kw OR (kanner*):ti,ab,kw	4569
	#6	("pervasive developmental" NEXT disorder*):ti,ab,kw	247
	#7	{OR #4-#6}	4626
	#8	#3 AND #7	6

## Sheet: Web_of_Science
Datenquelle	Datenbank	Web of Science Core Collection
	Anbieter	Clarivate Analytics
	Datum der Suche	21.06.2021
	Database Update	Täglich (Montag bis Freitag)
Limitierungen bei der Suche	Publikationszeitraum
	Studienfilter
	Sonstiges 1
	Sonstiges 2
Treffer	Anzahl Treffer	136
Suchstrategie	Genaue Suchstrategie hierher kopieren (Felderbezeichnung nach Originaldatenbank)
	Search number	Query	Results
	3	(#2) AND #1	136
	2	(TS=(Alliesthesia*)) OR TS=(Interocept*)	4.033
	1	Autism* (Topic) or Autist* (Topic) or ASD (Topic) or Asperger* (Topic) or Kanner* (Topic) or "Pervasive Developmental Disorder" (Topic)	96.056

## Sheet: CINAHL
Datenquelle	Datenbank	CINAHL
	Anbieter	EBSCO Information Services
	Datum der Suche
	Database Update	wöchentlich
Limitierungen bei der Suche	Publikationszeitraum
	Studienfilter
	Sonstiges 1
	Sonstiges 2
Treffer	Anzahl Treffer
Suchstrategie	Genaue Suchstrategie hierher kopieren (Felderbezeichnung nach Originaldatenbank)
	#	Query	Limiters/Expanders	Last Run Via	Results

## Sheet: PsycInfo_EBSCO
Datenquelle	Datenbank	PsycINFO via EBSCO
	Anbieter	EBSCO Information Services
	Datum der Suche	21.06.2021
	Database Update	wöchentlich
Limitierungen bei der Suche	Publikationszeitraum
	Studienfilter
	Sonstiges 1
	Sonstiges 2
Treffer	Anzahl Treffer	63
Suchstrategie	Genaue Suchstrategie hierher kopieren (Felderbezeichnung nach Originaldatenbank)
	#	Query	Results
	S12	(S5 OR S6 OR S7 OR S8 OR S9 OR S10) AND (S4 AND S11)	63
	S11	S5 OR S6 OR S7 OR S8 OR S9 OR S10	59.627
	S10	TI pervasive developmental disorder OR AB pervasive developmental disorder	3.04
	S9	TI Asperger* OR AB Asperger*	3.581
	S8	TI Autist* OR AB Autist*	15.455
	S7	TI Autism* OR AB Autism*	49.501
	S6	TI ASD OR AB ASD	21.199
	S5	DE "Autism Spectrum Disorders" OR DE "Autistic Traits"	47.087
	S4	S1 OR S2 OR S3	3.051
	S3	TI Alliesthesia* OR AB Alliesthesia*	50
	S2	TI interocept* OR AB interocept*	2.915
	S1	DE "Interoception"	701

## Sheet: Datenbank 1
Datenquelle	Datenbank	Datenbank 1
	Anbieter	Anbieter 1
	Datum der Suche
	Database Update
Limitierungen bei der Suche	Publikationszeitraum
	Studienfilter
	Sonstiges 1
	Sonstiges 2
Treffer	AnzahlTreffer
Suchstrategie	Genaue Suchstrategie hierher kopieren (Felderbezeichnung nach Originaldatenbank)

## Sheet: Datenbank 2
Datenquelle	Datenbank	Datenbank 2
	Anbieter	Anbieter 2
	Datum der Suche
	Database Update
Limitierungen bei der Suche	Publikationszeitraum
	Studienfilter
	Sonstiges 1
	Sonstiges 2
Treffer	Anzahl Treffer
Suchstrategie	Genaue Suchstrategie hierher kopieren (Felderbezeichnung nach Originaldatenbank)

## Sheet: Beispiel
Datenquelle	Datenbank	PsycInfo via EBSCO
	Anbieter	EBSCO Information Services
	Datum der Suche	12.04.2020
	Database Update	wöchentlich
Limiters	Sprachen	Englisch
	Suchzeitraum	bis 12.04.2021
	Publikationstyp
	Filter, etc.
Treffer	Anzahl Treffer
Suchstrategie	Genaue Suchstrategie hierher kopieren
	#	Query	Limiters/Expanders	Last Run Via	Results
	S14	S3 AND S13	Expanders - Apply equivalent subjects	Interface - EBSCOhost Research Databases	11.778
			Search modes - Find all my search terms	Search Screen - Advanced Search
				Database - APA PsycInfo
	S13	S4 OR S5 OR S6 OR S7 OR S8 OR S9 OR S10 OR S11 OR S12	Expanders - Apply equivalent subjects	Interface - EBSCOhost Research Databases	22.803
			Search modes - Find all my search terms	Search Screen - Advanced Search
				Database - APA PsycInfo
	S12	TI Zimeldine OR AB Zimeldine	Expanders - Apply equivalent subjects	Interface - EBSCOhost Research Databases	79
			Search modes - Find all my search terms	Search Screen - Advanced Search
				Database - APA PsycInfo
	S11	TI paroxetine OR AB paroxetine	Expanders - Apply equivalent subjects	Interface - EBSCOhost Research Databases	3.267
			Search modes - Find all my search terms	Search Screen - Advanced Search
				Database - APA PsycInfo
	S10	TI fluvoxamine OR AB fluvoxamine	Expanders - Apply equivalent subjects	Interface - EBSCOhost Research Databases	1.592
			Search modes - Find all my search terms	Search Screen - Advanced Search
				Database - APA PsycInfo
	S9	TI fluoxetine OR AB fluoxetine	Expanders - Apply equivalent subjects	Interface - EBSCOhost Research Databases	6.757
			Search modes - Find all my search terms	Search Screen - Advanced Search
				Database - APA PsycInfo
	S8	TI citalopram OR AB citalopram	Expanders - Apply equivalent subjects	Interface - EBSCOhost Research Databases	2.66
			Search modes - Find all my search terms	Search Screen - Advanced Search
				Database - APA PsycInfo
	S7	TI Chlorimipramin* OR AB Chlorimipramin*	Expanders - Apply equivalent subjects	Interface - EBSCOhost Research Databases	197
			Search modes - Find all my search terms	Search Screen - Advanced Search
				Database - APA PsycInfo
	S6	TI ssri OR AB ssri	Expanders - Apply equivalent subjects	Interface - EBSCOhost Research Databases	6.526
			Search modes - Find all my search terms	Search Screen - Advanced Search
				Database - APA PsycInfo
	S5	TI Serotonin Reuptake Inhibitor* OR AB Serotonin Reuptake Inhibitor*	Expanders - Apply equivalent subjects	Interface - EBSCOhost Research Databases	10.039
			Search modes - Find all my search terms	Search Screen - Advanced Search
				Database - APA PsycInfo
	S4	DE "Serotonin Reuptake Inhibitors" OR DE "Chlorimipramine" OR DE "Citalopram" OR DE "Fluoxetine" OR DE "Fluvoxamine" OR DE "Paroxetine" OR DE "Zimeldine"	Expanders - Apply equivalent subjects	Interface - EBSCOhost Research Databases	15.39
			Search modes - Find all my search terms	Search Screen - Advanced Search
				Database - APA PsycInfo
	S3	S1 OR S2	Expanders - Apply equivalent subjects	Interface - EBSCOhost Research Databases	274.823
			Search modes - Find all my search terms	Search Screen - Advanced Search
				Database - APA PsycInfo
	S2	TI depression* OR AB depression*	Expanders - Apply equivalent subjects	Interface - EBSCOhost Research Databases	252.69
			Search modes - Find all my search terms	Search Screen - Advanced Search
				Database - APA PsycInfo
	S1	DE "Major Depression" OR DE "Anaclitic Depression" OR DE "Dysthymic Disorder" OR DE "Endogenous Depression" OR DE "Late Life Depression" OR DE "Postpartum Depression" OR DE "Reactive Depression" OR DE "Recurrent Depression" OR DE "Treatment Resistant Depression"	Expanders - Apply equivalent subjects	Interface - EBSCOhost Research Databases	138.073
			Search modes - Find all my search terms	Search Screen - Advanced Search
				Database - APA PsycInfo
